# Supplementary material for: Effects of ice slurry ingestion on body temperature and softball pitching performance in a hot environment: a randomized crossover trial
Source: J Physiol Anthropol. 2023 Jun 29;42:12. doi: 10.1186/s40101-023-00329-0 (PMC10308695; doi:10.1186/s40101-023-00329-0)
Supplement: Supplementary file 1 — Additional file 1: Supplementary Table 1. Mean data in for all participants between trials (mean ± standard deviation, n = 7). [file 40101_2023_329_MOESM1_ESM.xlsx]

## Sheet: Sheet1
Supplementary Table 1.Mean data in for all participants between trials (mean ± standard deviation, n = 7).
		Pre	Post-Wup	Post-REST	1st	2nd	3rd	4th	5th	6th	7th	Post
Tre (°C)	CON	37.33 ± 0.24	37.70 ± 0.26	37.45 ± 0.21	37.61 ± 0.23	37.73 ± 0.27	37.80 ± 0.31	37.84 ± 0.40	37.89 ± 0.43	37.92 ± 0.42	37.94 ± 0.43	-
	ICE	37.21 ± 0.20	37.73 ± 0.25	37.38 ± 0.17	37.55 ± 0.20	37.68 ± 0.25	37.73 ± 0.28	37.75 ± 0.30	37.75 ± 0.29	37.76 ± 0.35	37.78 ± 0.29	-
Tsk (°C)	CON	34.54 ± 0.85	34.94 ± 0.70	34.04 ± 0.67	34.40 ± 0.94	34.82 ± 0.91	35.25 ± 0.98	35.37 ± 1.22	35.30 ± 1.00	35.28 ± 0.98	35.22 ± 1.16	-
	ICE	34.46 ± 0.70	35.44 ± 0.30	34.52 ± 0.79	35.00 ± 1.10	34.97 ± 0.80	34.91 ± 0.74	34.76 ± 0.75	35.49 ± 0.97	35.42 ± 0.93	35.66 ± 0.88	-
HR (bpm)	CON	-	-	92.9 ± 10.4	134.1 ± 16.1	137.7 ± 16.4	138.9 ± 18.4	142.6 ± 16.6	141.9 ± 15.9	137.9 ± 13.3	140.4 ± 14.6	-
	ICE	-	-	93.4 ± 8.6	127.6 ± 12.8	130.9 ± 13.2	130.3 ± 15.6	132.6 ± 17.2	132.4 ± 17.9	131.4 ± 17.1	131.7 ± 18.0	-
Nude body mass (kg)	CON	62.5 ± 7.1	-	-	-	-	-	-	-	-	-	61.9 ± 7.2
	ICE	62.8 ± 7.0	-	-	-	-	-	-	-	-	-	62.2 ± 7.1
Gross sweat loss (kg)	CON	-	-	-	-	-	-	-	-	-	-	1.38 ± 0.21
	ICE	-	-	-	-	-	-	-	-	-	-	1.33 ± 0.14
Urine specific gravity	CON	1.019 ± 0.003	-	-	-	-	-	-	-	-	-	1.019 ± 0.007
	ICE	1.018 ± 0.004	-	-	-	-	-	-	-	-	-	1.022 ± 0.005
TS	CON	1.6 ± 1.3	2.7 ± 1.0	0.1 ± 1.3	2.3 ± 0.5	3.3 ± 0.8	3.7 ± 0.8	3.4 ± 1.0	3.4 ± 1.0	3.9 ± 1.1	3.7 ± 1.5	-
	ICE	0.6 ± 2.0	3.1 ± 0.9	-1.1 ± 1.9	1.7 ± 0.8	2.4 ± 0.8	2.1 ± 0.7	2.9 ± 0.9	3.3 ± 0.5	2.7 ± 0.8	3.1 ± 0.7	-
TC	CON	0.1 ± 1.2	-1.9 ± 1.1	1.1 ± 1.6	-1.7 ± 0.5	-2.4 ± 1.0	-2.6 ± 1.3	-3.0 ± 1.0	-2.6 ± 0.8	-3.1 ± 0.9	-3.3 ± 1.1	-
	ICE	0.3 ± 1.0	-1.3 ± 2.0	1.4 ± 1.5	-0.7 ± 1.3	-1.7 ± 0.8	-1.7 ± 0.5	-2.6 ± 0.8	-3.0 ± 0.8	-2.9 ± 0.9	-2.4 ± 0.8	-
RPE	CON	-	11.6 ± 0.8	-	12.4 ± 1.1	13.1 ± 1.7	13.9 ± 1.9	14.9 ± 1.2	14.3 ± 2.0	15.4 ± 2.1	14.7 ± 1.5	-
	ICE	-	12.9 ± 1.2	-	12.4 ± 1.0	12.9 ± 1.1	13.0 ± 1.0	13.7 ± 1.4	14.6 ± 1.0	14.3 ± 1.1	14.4 ± 1.5	-
Ball velocity (km/h)	CON	-	-	-	88.2 ± 7.9	87.8 ± 7.0	87.3 ± 7.2	86.6 ± 7.7	86.6 ± 7.3	86.2 ± 8.3	85.2 ± 7.4	-
	ICE	-	-	-	88.1 ± 3.0	88.4 ± 3.2	86.7 ± 2.6	86.9 ± 2.5	87.0 ± 2.7	85.4 ± 2.3	85.5 ± 2.4	-
Accuracy (%)	CON	-	-	-	41.9 ± 5.0	43.4 ± 16.3	36.9 ± 10.2	54.9 ± 10.3	42.2 ± 12.9	45.3 ± 12.5	43.7 ± 9.3	-
	ICE	-	-	-	47.6 ± 9.0	52.4 ± 15.1	42.3 ± 11.7	41.9 ± 12.6	41.0 ± 18.6	45.5 ± 9.8	41.4 ± 13.6	-
Handgrip strength (kg)	CON	-	38.8 ± 8.7	40.9 ± 9.0	38.8 ± 9.0	38.4 ± 7.1	38.5 ± 8.3	36.3 ± 5.6	37.4 ± 6.3	37.4 ± 8.7	36.4 ± 7.5	-
	ICE	-	39.4 ± 9.7	40.3 ± 6.9	39.5 ± 7.3	39.9 ± 8.1	40.0 ± 7.0	39.6 ± 6.4	39.9 ± 8.2	37.7 ± 7.2	38.2 ± 7.5	-
