# Supplementary material for: Effects of ice slurry ingestion on body temperature and softball pitching performance in a hot environment: a randomized crossover trial
Source: J Physiol Anthropol. 2023 Jun 29;42:12. doi: 10.1186/s40101-023-00329-0 (PMC10308695; doi:10.1186/s40101-023-00329-0)
Supplement: Supplementary file 2 — Additional file 2: Supplementary Table 2. Mean data of male participants between trials (mean ± standard deviation, n = 4). [file 40101_2023_329_MOESM2_ESM.xlsx]

## Sheet: Sheet1
Supplementary Table 2. Mean data of male participants between trials (mean ± standard deviation, n = 4).
		Pre	Post-Wup	Post-REST	1st	2nd	3rd	4th	5th	6th	7th	Post
Tre (°C)	CON	37.36 ± 0.31	37.68 ± 0.36	37.37 ± 0.25	37.61 ± 0.30	37.78 ± 0.33	37.89 ± 0.38	37.96 ± 0.50	38.04 ± 0.53	38.06 ± 0.51	38.09 ± 0.51	-
	ICE	37.23 ± 0.21	37.76 ± 0.35	37.40 ± 0.21	37.59 ± 0.26	37.77 ± 0.30	37.84 ± 0.32	37.80± 0.28	37.89 ± 0.30	37.95 ± 0.35	37.93 ± 0.31	-
Tsk (°C)	CON	34.39 ± 0.22	34.96 ± 0.35	33.84 ± 0.53	34.27 ± 0.84	34.92 ± 1.06	35.24 ± 1.15	35.09 ± 1.10	34.89 ± 0.81	34.92 ± 1.00	34.66 ± 0.95	-
	ICE	34.32 ± 0.71	35.32 ± 0.35	34.18 ± 0.95	34.66 ± 1.32	34.79 ± 1.06	34.86 ± 1.02	34.96 ± 0.95	35.49 ± 1.14	35.42 ± 1.20	35.73 ± 1.22	-
HR (bpm)	CON	-	-	87.5 ± 6.0	135.8 ± 19.1	138.5 ± 20.7	140.5 ± 24.7	145.3 ± 22.4	144.3 ± 20.1	139.0 ± 16.4	140.8 ± 17.5	-
	ICE	-	-	93 ± 11.2	130.8 ± 15.8	136.0 ± 15.8	135.8 ± 19.8	139.3 ± 20.7	139.5 ± 21.4	138.5 ± 20.1	138.5 ± 21.9	-
Nude body mass (kg)	CON	65.7 ± 7.2	-	-	-	.	-	-	-	-	-	65.1 ± 7.3
	ICE	65.9 ± 7.4	-	-	-	-	-	-	-	-	-	65.3 ± 7.5
Gross sweat loss (kg)	CON	-	-	-	-	-	-	-	-	-	-	1.45 ± 0.17
	ICE	-	-	-	-	-	-	-	-	-	-	1.35 ± 0.12
Urine specific gravity	CON	1.019 ± 0.004	-	-	-	-	-	-	-	-	-	1.022 ± 0.003
	ICE	1.018 ± 0.006	-	-	-	-	-	-	-	-	-	1.022 ± 0.007
TS	CON	1.3 ± 1.0	2.3 ± 0.5	0.0 ± 0.8	2.3 ± 0.5	2.8 ± 0.5	3.5 ± 1.0	3.0 ± 1.2	3.3 ± 1.3	3.8 ± 1.3	3.3 ± 1.9	-
	ICE	-0.5 ± 1.9	2.5 ± 0.6	-1.8 ± 1.7	1.3 ± 0.5	2.3 ± 0.5	2.5 ± 0.6	2.8 ± 1.0	3.3 ± 0.5	2.8 ± 1.0	3.5 ± 0.6	-
TC	CON	-0.5 ± 1.9	-1.8 ± 0.5	0.5 ± 1.0	-2.0 ± 0.0	-2.5 ± 0.6	-2.3 ± 1.5	-3.3 ± 1.0	-2.3 ± 0.5	-3.3 ± 1.0	-3.0 ± 1.4	-
	ICE	0.8 ± 1.0	-0.8 ± 2.5	1.0 ± 1.2	-0.3 ± 1.5	-2.0 ± 0.8	-1.8 ± 0.5	-3.0 ± 0.8	-3.3 ± 0.5	-3.5 ± 0.6	-2.8 ± 0.5	-
RPE	CON	-	11.3 ± 0.5	-	12.5 ± 1.3	13.3 ± 1.7	13.5 ± 1.7	15.3 ± 1.5	14.0 ± 2.6	15.5 ± 3.0	14.3 ± 1.9	-
	ICE	-	12.3 ± 1.0	-	12.5 ± 1.3	13.3 ± 1.3	13.3 ± 1.3	14.3 ± 1.7	14.8 ± 1.3	14.8 ± 1.3	14.5 ± 1.9	-
Ball velocity (km/h)	CON	-	-	-	93.2 ± 6.8	92.2 ± 5.8	92.0 ± 5.6	91.2 ± 6.7	91.1 ± 6.0	91.3 ± 7.4	89.6 ± 6.6	-
	ICE	-	-	-	93.2 ± 6.5	94.2 ± 5.8	91.3 ± 5.2	91.4 ± 5.1	91.7 ± 5.5	89.3 ± 4.8	89.4 ± 5.5	-
Accuracy (%)	CON	-	-	-	41.7 ± 3.3	41.7 ± 18.4	37.3 ± 13.7	48.3 ± 3.3	38.3 ± 13.7	43.3 ± 15.9	46.5 ± 10.9	-
	ICE	-	-	-	43.3 ± 8.6	55.0 ± 20.6	43.6 ± 12.9	36.7 ± 12.8	41.7 ± 17.5	46.2 ± 12.3	44.0 ± 8.4	-
Handgrip strength (kg)	CON	-	44.4 ± 6.7	46.2 ± 8.3	43.4 ± 8.9	42.7 ± 6.3	43.3 ± 7.1	39.9 ± 3.9	40.3 ± 6.6	42.5 ± 7.7	41.0 ± 5.6	-
	ICE	-	45.0 ± 9.4	44.8 ± 5.3	44.4 ± 4.5	45.1 ± 6.9	43.4 ± 7.1	43.4 ± 5.4	44.7 ± 7.4	41.8 ± 6.4	42.4 ± 6.9	-
