# Supplementary material for: Effects of ice slurry ingestion on body temperature and softball pitching performance in a hot environment: a randomized crossover trial
Source: J Physiol Anthropol. 2023 Jun 29;42:12. doi: 10.1186/s40101-023-00329-0 (PMC10308695; doi:10.1186/s40101-023-00329-0)
Supplement: Supplementary file 3 — Additional file 3: Supplementary Table 3. Mean data of female participants between trials (mean ± standard deviation, n = 3). [file 40101_2023_329_MOESM3_ESM.xlsx]

## Sheet: Sheet1
Supplementary Table 3. Mean data of female participants between trials (mean ± standard deviation, n = 3).
		Pre	Post-Wup	Post-REST	1st	2nd	3rd	4th	5th	6th	7th	Post
Tre (°C)	CON	37.29 ± 0.18	37.72 ± 0.07	37.56 ± 0.11	37.60 ± 0.15	37.66 ± 0.20	37.68 ± 0.18	37.67 ± 0.18	37.69 ± 0.11	37.74 ± 0.24	37.74 ± 0.26	-
	ICE	37.18 ± 0.22	37.69 ± 0.04	37.36 ± 0.14	37.50 ± 0.09	37.56 ± 0.11	37.59 ± 0.15	37.46 ± 0.21	37.57 ± 0.17	37.51 ± 0.11	37.60 ± 0.13	-
Tsk (°C)	CON	34.74 ± 1.41	34.92 ± 1.14	34.32 ± 0.85	34.58 ± 1.23	34.70 ± 0.87	35.27 ± 0.94	35.75 ± 1.50	35.84 ± 1.11	35.75 ± 0.88	35.97 ± 1.10	-
	ICE	34.64 ± 0.81	35.60 ± 0.14	34.97 ± 0.07	35.46 ± 0.66	35.21 ± 0.31	34.97 ± 0.25	34.49 ± 0.41	35.50 ± 0.94	35.42 ± 0.64	35.57 ± 0.24	-
HR (bpm)	CON	-	-	100 ± 11.8	132 ± 14.8	136.7 ± 12.7	136.7 ± 9.3	139.0 ± 6.1	138.7 ± 11.4	136.3 ± 11.1	130.7 ± 5.1	-
	ICE	-	-	94.0 ± 6.0	123.3 ± 8.6	124.0 ± 4.6	123.0 ± 3.0	123.7 ± 6.4	123.0 ± 6.6	122.0 ± 6.0	122.7 ± 6.1	-
Nude body mass (kg)	CON	58.3 ± 5.1	-	-	-	-	-	-	-	-	-	57.7 ± 5.4
	ICE	59.0 ± 5.9	-	-	-	-	-	-	-	-	-	58.4 ± 5.9
Gross sweat loss (kg)	CON	-	-	-	-	-	-	-	-	-	-	1.30 ± 0.25
	ICE	-	-	-	-	-	-	-	-	-	-	1.30 ± 0.19
Urine specific gravity	CON	1.018 ± 0.002	-	-	-	-	-	-	-	-	-	1.016 ± 0.010
	ICE	1.017 ± 0.003	-	-	-	-	-	-	-	-	-	1.021 ± 0.002
TS	CON	2.0 ± 1.7	3.3 ± 1.2	0.3 ± 2.1	2.3 ± 0.6	4.0 ± 0.0	4.0 ± 0.0	4.0 ± 0.0	3.7 ± 0.6	4.0 ± 1.0	4.3 ± 0.6	-
	ICE	2.0 ± 1.0	4.0 ± 0.0	-0.3 ± 2.1	2.3 ± 0.6	2.7 ± 1.2	1.7 ± 0.6	3.0 ± 1.0	3.3 ± 0.6	2.7 ± 0.6	2.7 ± 0.6	-
TC	CON	1.0 ± 1.0	-2.0 ± 1.7	2.0 ± 2.0	-1.3 ± 0.6	-2.3 ± 1.5	-3.0 ± 1.0	-2.7 ± 1.2	-3.0 ± 1.0	-3.0 ± 1.0	-3.7 ± 0.6	-
	ICE	-0.3 ± 0.6	-2.0 ± 1.0	2.0 ± 2.0	-1.3 ± 0.6	-1.3 ± 0.6	-1.7 ± 0.6	-2.0 ± 0.0	-2.7 ± 1.2	-2.0 ± 0.0	-2.0 ± 1.0	-
RPE	CON	-	12.0 ± 1.0	-	12.3 ± 1.2	13.0 ± 2.0	14.3 ± 2.3	14.3 ± 0.6	14.7 ± 1.2	15.3 ± 0.6	15.3 ± 0.6	-
	ICE	-	13.7 ± 1.2	-	12.3 ± 0.6	12.3 ± 0.6	12.7 ± 0.6	13.0 ± 0.0	14.3 ± 0.6	13.7 ± 0.6	14.3 ± 1.2	-
Ball velocity (km/h)	CON	-	-	-	81.6 ± 2.1	81.9 ± 2.0	81.1 ± 2.4	80.5 ± 3.5	80.5 ± 3.0	79.5 ± 2.4	79.4 ± 3.3	-
	ICE	-	-	-	81.2 ± 1.4	80.7 ± 1.9	80.5 ± 1.4	81.0 ± 1.5	80.8 ± 1.5	80.3 ± 1.9	80.3 ± 2.3	-
Accuracy (%)	CON	-	-	-	42.2 ± 7.7	45.7 ± 16.6	36.5 ± 5.5	63.7 ± 10.0	47.5 ± 12.2	47.9 ± 8.6	40.0 ± 6.7	-
	ICE	-	-	-	53.3 ± 6.7	48.9 ± 3.8	40.6 ± 12.4	48.9 ± 10.2	40.0 ± 24.0	44.4 ± 7.7	37.8 ± 20.4	-
Handgrip strength (kg)	CON	-	31.5 ± 4.1	33.8 ± 2.7	32.6 ± 4.6	32.5 ± 1.9	32.0 ± 4.5	31.6 ± 3.8	33.6 ± 3.8	30.7 ± 4.0	30.2 ± 4.9	-
	ICE	-	31.9 ± 1.1	34.3 ± 2.1	33.0 ± 4.3	33.0 ± 0.6	35.4 ± 4.0	34.7 ± 3.8	33.5 ± 3.4	32.2 ± 3.7	32.6 ± 4.3	-
